# Supplementary material for: Complex Mixtures: Array PBPK Modeling of Jet Fuel Components
Source: Toxics. 2023 Feb 17;11(2):187. doi: 10.3390/toxics11020187 (PMC9964161; doi:10.3390/toxics11020187)
Supplement: Supplementary file 1 [file toxics-11-00187-s001.zip]

Archive with 2 entries (2 files):
- S1-Complex Mixtures Array Model Code.pdf
- S2-Complex Mixtures Array Model Simulations.pdf
